# Supplementary material for: Saving Lives at Birth; development of a retrospective theory of change, impact framework and prioritised metrics
Source: Global Health. 2018 Jan 29;14:13. doi: 10.1186/s12992-018-0327-z (PMC5789747; doi:10.1186/s12992-018-0327-z)
Supplement: Supplementary file 2 — Prioritised Metrics Toolkit. (XLSX 27 kb) [file 12992_2018_327_MOESM2_ESM.xlsx]

## Sheet: descriptions and assumptions
	Process/Product	Description	Assumptions
		Formative research has been undertaken by the academics and scientists to identify needs and root causes.	The current disparities between nations with regards to maternal and newborn health outcomes and stillbirths are deemed unacceptably high by partners and researchers and thus, ones that need to be addressed. High quality background assessment is made and the correct needs and root causes are identified.
		Group of innovators driven to tackle maternal and newborn health issues, including stillbirths.	Innovators can be mobilised and brought into a community. Innovators have ideas to explore how to address these needs and are willing to do so.
		Saving Lives at Birth partners: USAID, Government of Norway, the Bill and Melinda Gates Foundation, Grand Challenges Canada, DFID and KOICA	Partners are willing to allocate funds and invest in innovative ways to improve maternal and newborn health, including stillbirths in low- and middle-income countries (LMIC).
		The request for application (RFA) is disseminated across geographies, especially in LMIC, and across areas of expertise.	RFA is disseminated effectively and reaches innovators, especially those in LMIC. The request is appealing, i.e. the award is enough money to make the process worthwhile.
		The candidates undergo a rigorous review process, whereby only the most promising projects that meet the criteria for the programme are selected into the pool of finalists.	The structure of the review process allows a widespread level of expertise across reviewer and was rigorous. Applicants reaching the pool of finalists are actually those that have met the RFA criteria and demonstrated potential for high impact and rapid scale-up.
		Integrated solution is a key aspect of the Saving Lives at Birth program which demonstrates the synergistic effect of innovation in the 3 focus areas, service delivery, sci/tech and demand creation, together in one intervention, in a manner that makes sense. Seed and validation awards are expected to address at least one of the three types of innovation, whereas transition-to-scale awards are exp…	Applicants are able to propose projects that include at least one of the domains of the programme. Many projects address multiple domains, which may require working across sectors.
		Applicants are at the final stage of the review process before awards are allocated. Applicants include innovators from across geographies, especially from LMIC, and across areas of expertise. The assumption here includes that those closest to the issue are potentially best placed to solve it.	Eligible applicants are prepared at the time of the call and are able to mobilise and apply during the call's timeframe.The pool of finalists consists of a community of innovators that span over all three domains of integrated solution and no area of maternal and newborn health is left uncovered.
		Visibility: the Saving Lives at Birth Program has an excellent global reputation, which helps leverage further funding.
		The programme needs to leverage further funds, outside of those already available for the programme.	Other donors and the private sector hear about the programme, are attracted by it, see it as a worthy investment and are willing to contribute financially.
		The Development X Change is an key multi-day event, bringing together the pool of finalists, the community of innovators, Saving Lives at Birth partners and other potential stakeholders, including private businesses and NGOs to lead to increased project buy-in.	Development X Change provides a platform to share ideas and lessons learnt. The event successfully links the right people together, creating networks that function to increase project buy-in and builds public-private Partnerships which strengthen the innovations' chance of succeeding. This also provides an opportunity for capacity building among innovators. It provides a space to share ideas and …
		Grants are allocated to a select number from the pool of finalists through rigorous selection criteria	Saving Lives at Birth partners have funded bold ideas that address issues along the continuum of care, demonstrate the potential for sustainable impact at scale and are innovative in at least two domains of integrated solution.
		Awards of approximately $250,000 USD (for up to 2 years) have been allocated to support the development and validation of high-risk/high-return, ground-breaking and bold ideas capable of high impact.	Awards are allocated to the projects with the most ground breaking ideas that address at least one of the three forms of innovation, with no missed opportunities.
		Innovators develop, refine and pilot their innovative ideas while keeping the end users in mind. There is a chance of failure at every stage, but those that succeed reach proof of concept.	Innovators maximise the use of their seed awards, in order to refine and pilot their innovative ideas to reach proof of concept. Projects are evaluated and adjustments made where needed.
			Innovators continue to incorporate and further develop the different types of innovation.
			Protocol for testing the innovation is of high quality. Innovators have the skills and a qualified team to carry out the project.
			Innovators have developed an appropriate evaluation plan to be executed during the lifetime of the award and use the results to further refine their testing as needed.
		New knowledge of what works: Innovative prevention and treatment tools and approaches for pregnant women and newborns: ground breaking, effective and high impact
		Having reached proof of concept defined as demonstrating strong evidence in a controlled or limited setting of promising health outcomes and/or the reduction of significant barrier(s) to health and demand for the proposed solution.	Innovators are now able to leverage more funding and establish key partnerships by demonstrating proof of concept of their innovation in order to move towards effectiveness studies and scalability.
		This training course was designed specifically for Saving Lives at Birth innovators at USAID. 4 day training and mentoring on entrepreneurship and commercialisation to increase the likelihood that their innovations will succeed.	Innovators are willing and able to attend the programme and put into practice what has been learnt. Attendees complete the 4 months and are successful in the programme.
		External from Saving Lives at Birth, The Social Entrepreneurship Accelerator at Duke University (SEAD) in partnership with USAID. This programme aims to support social entrepreneurship for improved global health outcomes. SEAD provides training and assistance in developing business plans and skill strengthening to a qualified pool of innovators. It bridges the community of innovators with investo…	Innovators are able to leverage funding and attend the programme. Those that attend are able to translate into practice what was learnt during the programme.
		Including innovators strengthening business aspect of their projects by improving business plans, potentially with the support of the SEAD programme to maximize pathway to scale	Innovations are strengthened and business plans that are being developed take into account end users and are appropriate for the specific innovation.
		Awards of up to $2 million USD for up to 4 years are allocated for the development, refinement and rigorous testing of impact of integrated solutions that have already demonstrated proof of concept and strong evidence of success in a controlled or limited setting. These solutions have the potential for rapid scale-up to improve the lives of mothers, their newborns and pregnant women in multiple c…	Awards have been allocated to projects that have shown proof of concept and integrates business, sci/tech and social innovation in a way that makes sense with the potential for sustained impact. Awards have been allocated with no missed opportunities.
		Innovators can implement and test their innovation to prove its effectiveness in a less controlled environment as well as its potential for scalability and sustainability. There is a chance of failure at any stage throughout the study.	Innovators maximise the use of their transition-to-scale awards, in order to prove its effectiveness in a less controlled setting. Projects are evaluated and adjustments made where needed.
			Service providers are aware of the innovation, find the innovation acceptable, are willing to be trained, are well trained and are willing to deliver the innovation. Target population is aware of the new innovation, find it acceptable and is willing to receive it.
			Service delivery providers are supervised to monitor approriate usage of the innovation. Innovators correctly evaluate their interventions and use the results from the evaluation to further refine and develop their ideas.
		Ideas and results are disseminated and shared between the scientific and global health communities, through various channels such as publications, media and social media and conferences. Dissemination of ideas and lessons learnt reach external organisations.	Innovators are able to effectively synthesise their findings in key messages and reports and are willing to engage with journals and media to disseminate these. Journals and media are willing to publish and disseminate message. Scientific and global health community are responsive to the sharing of knowledge.
		Lessons learnt and knowledge of what doesn't work is recorded in order to improve subsequent rounds and increase success rate.	Lessons learnt and knowledge of what doesn't work is carried through to the next round. All failures and unsuccessful projects are recorded.
		Connections between innovators and external organisations are established through matching by Saving Lives at Birth, and self-initiated connections. Saving Lives at Birth may facilitate and support these connections, by making phone calls and writing recommendation letters for those who warrant further support.Public-private partnerships are set up. The DevelopmentXChange also provides a forum fo…	Innovators are able to reach governments, large NGOs/institutions, businesses, communities, for profit industries and academia. Potential partners are interested in the innovations and are willing to form partnerships.Innovators are motivated and willing to branch out and establish connections on their own.
		The new partnerships that are formed can lead to improved uptake and capacity, while keeping innovations available at an affordable cost by leveraging further financial support in the form of subsidies.	Innovations are considered cost-effective in the setting where scale-up is achieved.
		Uptake of successful innovations that have reached proof of concept and established key connections through the Saving Lives at Birth program. Innovation is accessible to target populations on mass-scale and are being delivered by service providers.	Innovations are accepted by community, governments, end users and service providers Service providers find the innovation acceptable are adequately trained and are willing to use to innovations. Service providers have the skills and resources, eg time, to use the innovation.
		Coverage of high quality, respectful innovations is accelerated and reaches vulnerable and marginalised populations as well as girls and women in hard to reach areas.	Girls and women consider the innovations to be respectful and are willing to receive it.
		Innovations survive after Saving Lives at Birth and other donor funding as ceased and are continuously delivered to target populations.	Innovations continue to be accepted by the target populations, are well integrated in the service delivery package and continue to be delivered by service providers.

## Sheet: Sheet1
Process/Product	Description	Assumptions
	Formative research has been undertaken by the academics and scientists to identify needs and root causes.	The current disparities between nations with regards to maternal and newborn health outcomes and stillbirths are deemed unacceptably high by donors and researchers and thus, ones that need to be addressed. High quality background assessment is made and the correct needs and root causes are identified.
