# Supplementary material for: Saving Lives at Birth; development of a retrospective theory of change, impact framework and prioritised metrics
Source: Global Health. 2018 Jan 29;14:13. doi: 10.1186/s12992-018-0327-z (PMC5789747; doi:10.1186/s12992-018-0327-z)
Supplement: Supplementary file 3 — Theory of change description and assumptions. (XLSX 47 kb) [file 12992_2018_327_MOESM3_ESM.xlsx]

## Sheet: Ranking criteria
	Welcome and thank you once again for your willness to participate in this mterics prioritisation exercise for Saving Lives at Birth. The list of indicators for prioritisation for Saving Lives at birth were developed based on a review of current priority indicators at a global and partner level, and also in consultation with Saving Lives at birth innovators. The short-list of indicators was develo…
	Please provide any further comments or suggestions here:

## Sheet: Scoring sheet
	Indicators					1. Importance for Saving Lives at Birth	2. Operational	3. Feasible in SEED awards	4. Feasible in Transition-to-scale awards	5. Value for end-user	Comments
						"The indicator and the data generated will make a relevant, significant contribution to measurement along the pathway to Saving Lives at Birth"	"The indicator is quantifiable; definitions are precise and reference standards are developed and tested or it is feasible to do so."	"It is likely to be feasible to collect the data required for the indicator in relevant SEED awards"	"It is likely to be feasible to collect the data required for the indicator in relevant TTS awards"	"The end-users can understand and value the indicator"
	#	Indicator Area	Indicator Name	Numerator	Denominator	Please click cells below to select one option from dropdown link. Options include: Yes, Probably, Unsure, Possibly, No					Please enter any free text comments you have related to this indicator area below
	1	Impact	Maternal Mortality Ratio	# maternal deaths	Live births in the population
	2	Impact	Institutional maternal mortality ratio	# maternal deaths in facility	Total deliveries in facility
	3	Impact	Direct obstetric case fatality rate	# maternal deaths due to direct obstetric causes	Number of women treated for direct obstetric complications in EmOC facility
	4	Impact	Proportion of deaths due to indirect causes in EmOC facilities	# maternal deaths due to indirect obstetric causes	All maternal deaths in EmOC facilities
	5	Impact	Intrapartum Stillbirth Rate	# intrapartum stillbirths	Total births in the population
	6	Impact	Stillbirth Rate	# stillbirths	Total births in the population
	7	Impact	Intrapartum and very early neonatal death rate	# intrapartum and very early deaths (<24 hours) in babies >=2.5kg	Number of women giving birth in EmOC facility
	8	Impact	Neonatal Mortality Rate	# neonatal deaths	Live births in the population
	9	Impact	Institutional Neonatal Mortality Rate	# neonatal deaths in facility	Live births in facility
	10	Impact	Adolescent age-specific fertility rate (15-19)	# live births to women aged 15-19 years	Female population aged 15 - 19 years
	11	Outcomes (Morbidity)	Maternal morbidity incidence/ prevalence rates	e.g. # cases severe post-partum haemorrhage, # cases hypertension, # cases maternal sepsis, # cases complications after abortion, # cases delivery complications, # cases obstructed labour,	Live births in the population
	12	Outcomes (Morbidity)	Neonatal morbidity incidence/ prevalence rates	e.g. # cases of specific preterm complications, # cases of neonatal encephalopathy, # cases neonatal sepsis/ pneumonia, # cases tetanus, # cases diarrhoea, # cases neonatal jaundice	Live births in the population
	13	Outcomes (Morbidity)	Maternal morbidity case fatality rates	e.g. # deaths: severe post-partum haemorrhage, hypertension, maternal sepsis, complications after abortion, delivery complications, obstructed labour,	# cases with given maternal morbidity
	14	Outcomes (Morbidity)	Neonatal morbidity case fatality rates	e.g. # deaths: preterm complications, neonatal encephalopathy, neonatal sepsis/ pneumonia, tetanus, diarrhoea, neonatal jaundice	# cases with given neonatal morbidity
	15	Outcomes (Morbidity)	Preterm birth rate	# cases preterm birth	Live births in the population
	16	Outcomes (Morbidity)	Low birth weight rate	# cases low birthweight	Live births in the population
	17	Outcomes (Morbidity)	Small for gestational age rate	# babies small for gestational age	Live births in the population
	18	Outcomes (Morbidity)	Malaria in pregnancy incidence rate	# confirmed cases of malaria in pregnancy	Pregnant women
	19	Outcomes (Morbidity)	Rates of long term disability after neonatal conditions	# survivors with long term disability after neonatal morbidity	Live births in the population
	20	Outcomes (Coverage)	Antenatal care coverage	# of women with a livebirth that received antenatal care four or more times	Live births in the population
	21	Outcomes (Coverage)	Skilled attendant at birth	# women attended by a skilled attendant	Live births in the population
	22	Outcomes (Coverage)	Early postnatal care for mothers and babies	# mothers and babies receiving early postnatal care	Live births in the population
	23	Outcomes (Coverage)	Early initiation of breastfeeding	# babies breastfed within 1 hour of birth	Live births in the population
	24	Outcomes (Coverage)	Exclusive breast feeding to 6 months	# infants 0 - 5 months of age who are fed exclusively with breast milk	Total infants 0 - 5 months
	25	Outcomes (Coverage)	Antenatal corticosteroid use	# women with imminent preterm delivery at <34 weeks receiving antenatal corticosteroid	Standard definition for population in need of intervention to be defined
	26	Outcomes (Coverage)	Newborn resuscitation	# newborns receiving resuscitation	Standard definition for population in need of intervention to be defined
	27	Outcomes (Coverage)	Kangaroo mother care and feeding support	# received kangaroo mother care including feeding support	Standard definition for population in need of intervention to be defined
	28	Outcomes (Coverage)	Treatment of neonatal sepsis	# cases with neonatal sepsis receiving appropriate antibiotic treatment	Standard definition for population in need of intervention to be defined
	29	Outcomes (Coverage)	Proportion of all births in EmOC facilities	# births in EmOC facilities	Total births in the population
	30	Outcomes (Coverage)	Met need for EmOC	# women with major direct obstetric complications treated in EmOC facility	Expected number of women with major direct obstetric complications (15% of births)
	31	Outcomes (Coverage)	Caesarean sections as a proportion of all births	# caesarean sections	Livebirths in the population
	32	Outcomes (Coverage)	Intermittent prevention therapy for malaria during pregnancy (IPTp)	# pregnant women receiving 3 or more doses of intermittent prevention therapy for malaria	Livebirths in the population
	33	Outcomes (Coverage)	Use of insecticide treated nets (ITNs) among pregnant women	# pregnant women sleeping under insecticide treated nets	Livebirths in the population
	34	Outcomes (Coverage)	Prevention of Mother-to-Child Transmission of HIV	# HIV positive pregnant women provided with ARV drugs	HIV positive pregnant women
	35	Outcomes (Coverage)	Antiretroviral (ARV) prophylaxis for newborns with HIV positive mothers	# newborns with HIV positive mothers receiving ARV prophylaxis	Livebirths to HIV positive women
	36	Outcomes (Coverage)	Modern contraceptive prevalence rate (%)	# women of reproductive age married or in a union using modern contraceptive methods	Women of reproductive age married or in a union
	37	Outcomes (Coverage)	% women with satisfied demand for modern contraception	# women with family planning demand who use modern methods	Total number of women with demand for family planning
	38	Outcomes (Coverage)	Proportion of newborns who received all four elements of essential newborn care	# newborns receiving 4 components of ENC	Livebirths in the population
	39	Outcomes (Coverage)	Facility delivery rate	# births in a facility	Livebirths in the population
	40	Output - Health systems	Availability of EmOC services	# EmOC facilities (basic or comprehensive)	Total population
	41	Output - Health systems	% maternal deaths in the facility that were audited	# maternal deaths audited	All maternal deaths in facility
	42	Output - Health systems	% perinatal and neonatal deaths in facility that were audited	# perinatal and neonatal deaths in facility that were audited	All perinatal and neonatal deaths in facility
	43	Output - Health systems	% facilities equipped to provide essential maternal care	# facilities equipped to provide essential maternal care - tracers iron supplementation and syphilis testing	All facilities with maternity services
	44	Output - Health systems	% facilities equipped to provide emergency maternal care	# facilities equipped to provide emergency maternal care - tracers oxytocin and mag sulphate	All facilities with maternity services
	45	Output - Health systems	% antenatal care visits where blood pressure was measured	# antenatal care visits where blood pressure was measured	Total # of ANC visits
	46	Output - Health systems	% women with severe pre-eclampsia and eclampsia treated with magnesium sulphate	# women with severe pre-eclampsia and eclampsia treated with magnesium sulphate	# diagnosed with severe pre-eclampsia and eclampsia
	47	Output - Health systems	% receiving oxytocin immediately after birth of infant	# receiving oxytocin immediately after birth of infant	Number of women giving birth in facility
	48	Output - Health systems	Management of prolonged labour (not delivered after 12 hours)	# number of women in labour not delivered after 12 hours	Number of women attending facility in active labour
	49	Output - Health systems	% facilities conducting maternal death reviews	# facilities conducting maternal deaths reviews	All facilities with maternity services
	50	Output - Health systems	% facilities with functional bag and masks (neonatal size) in labour ward	# facilities with functional bag and masks (neonatal size) in labour ward	All facilities with maternity services
	51	Output - Health systems	% facilities with gentamicin for neonatal sepsis	# facilities with gentamicin for neonatal sepsis	All facilities with maternity services
	52	Output - Health systems	% facilities where KMC is practiced to standard	# % of facilities where facilities where KMC is practiced to standard	All facilities with maternity services
	53	Output - Health systems	% facilities offering maternity services certified by baby-friendly hospital initiative	# of facilities offering maternity services certified by baby-friendly hospital initiative	All facilities with maternity services
	54	Output - Health systems	Availability of essential medicines and commodities for MNH	# facilities with essential medicines and commodities for MNH in stock	All facilities with maternity services
	55	Output - Health systems	% facilities with availability of soap and running water or alcohol rub	# facilities with availability of soap and running water or alcohol rub	All facilities with maternity services
	56	Output - Health systems	% facilities with availability of safe uninterrupted oxygen supply	# facilities with availability of safe uninterrupted oxygen supply	All facilities with maternity services
	57	Input and processes	Birth registration	# births registered within 1 month of age	Total births in the population
	58	Input and processes	Death registration	# maternal, neonatal deaths and stillbirth registered (including age and sex)	Total maternal, neonatal and stillbirth deaths
	59	Input and processes	Density of midwives	# midwives	Not applicable
	60	Input and processes	# health workers trained	# health workers trained	Not applicable
	61	Input and processes	# of community members trained to enable maternal, newborn and child health	# of community members trained to enable maternal, newborn and child health	Not applicable
	62	Input and processes	# pregnant women/ mothers receiving intervention	# pregnant women/ mothers receiving intervention	Not applicable
	63	Input and processes	# health facilities receiving intervention	# health facilities receiving intervention	Not applicable
	64	Input and processes	# of innovative devices distributed	# of innovative devices distributed	Not applicable
	65	Input and processes	# of people with access to water and sanitation (# of women and children)	# of people with access to water and sanitation (# of women and children)	Not applicable

## Sheet: x
	Yes
	Probably
	Unsure
	Possibly
	No

## Sheet: Instructions for draft toolkit
Saving Lives at Birth Prioritised Metrics Reporting Overview & Instructions
Overview
The purpose of the Saving Lives at Birth (SL@B) prioritised metrics tool kit is to provide a consistent data collection and reporting framework to all SL@B innovators to best articulate how each innovation is contributing to the ultimate program goal - to see accelerated gains in maternal and newborn survival, and in the prevention of stillbirth. The development of the prioritised metrics for Sav…
Given the nature of the program, many, if not most innovators will not collect and report impact indicators within their awards. Thus, it is expected that innovators will only be able to collect and report on a selection of the prioritized indicators listed in the accompanying excel file; teams are NOT required to report on every indicator outlined in the metrics toolkit.
Project Results—expected (targets expected to meet by project end line)
The identification of indicators of interest is one of the first milestones for any Saving Lives at Birth project. To accomplish this, innovators are required to complete the SL@B prioritized metrics toolkit to identify which amongst this list are relevant to the in question. Data should be collected for every indicator where possible. For indicators where it is not possible to collect project da…
· Please complete the following four columns: F ‘Will collect’; G & H ‘Project Results Expected’; and I ‘Data source, assumptions and explanations’ (heading are along the grey bar at the top of the tool kit).
o Column F asks whether or not this metric will be assessed in your project. Please answer as a simple ‘Yes/Y’ or ‘No/N’.
o Column G & H asks for the expected results (your targets at the start of the project). Please complete this with specific and detail information.
o Column I asks for the methods or/and tools that will be used to assess the indicators. Please also complete this with specific and detail information, in addition to justification for any indicator which will not be collected.
· Please note, in columns G & H, we are asking you to indicate what the intended outcomes were at your project start. If your project is already underway, please complete with your target indicators and expected outcomes as they stand today for each indicator relevant to your project.
· Please add any impact, coverage, process and output indicator relevant to your project not included in the prioritized set. Please note you are not limited to two, but can add as many project specific indicators as are relevant.
Key points to remember:
· Within the excel version, the first four columns (B, C ‘’Indicator, D ‘’Numerator’’, E ‘’Denominator’’) provide detailed information on indicator definitions. Please do not change these columns.
· The prioritised metrics tool kit is arranged in accordance with a standard impact framework, outlining the causal relationship of outputs to impact. Column B describes the level of indicator being requested (impact, coverage, process, or output).
· You are only required to fill out the rows that relate to the metrics that you are collecting and can report on within your project award period; it is unlikely that many projects will collect most or all of the indicators listed. Once you have provided a clear justification for any metrics you will not collect, please submit to your SL@B Program Officer for approval. Please then mark the rows …
· The expected results should fall within the timeframe of your award only.
· Please use the metrics reporting form in its original excel format. Please do not convert the form or provide as a PDF.
Reporting Milestones
· Projects are expected to report their progress on data collection and results achieved at 6, 12 months, 18 months and so on every six (6) months until award end.
· Report your project’s achievements at each reporting milestone as it is reached. Please report against your target (expected) indicators.
· At each milestone please also assess if there are changes in data collection methods or tools- these should be noted with sufficient commentary.
[1] All Round 1-4 innovators were invited to participate in the metrics prioritization exercise. Only a selection participated.

## Sheet: SLAB prioritised metrics
	Saving Lives at Birth Prioritised Metrics Toolkit
		Indicator	Numerator	Denominator	Will Collect (Y/N)	PROJECT RESULTS - EXPECTED		Data Source, assumptions and explanations		PROJECT RESULTS - ACHIEVED		PROJECT RESULTS - ACHIEVED	PROJECT RESULTS - ACHIEVED	PROJECT RESULTS - ACHIEVED	PROJECT RESULTS - ACHIEVED	Example of existing data tool
						#	(Targets to meet by end line)			#	(at 6 months)	(at 6 months)	(at 12 months)	(at 18 months)	(at 24 months)
	Impact	Neonatal Mortality Rate (per 1000)	Number of live born infants per year dying before 28 completed days of age.	Live births in the population												http://dhsprogram.com/pubs/pdf/DHSC1/Module_1_dhsc1.pdf http://dhsprogram.com/pubs/pdf/DHSQ7/DHS7_Womans_QRE_EN_12Oct2015_DHSQ7.pdf
		Institutional Neonatal Mortality Rate (per 1000)	Number of live born infants dying during admission and before 28 completed days of age	Live births in facility												http://www.unfpa.org/sites/default/files/pub-pdf/obstetric_monitoring.pdf
		Neonatal morbidity incidence/ prevalence rates	Number of cases of specific neonatal morbidity (such as: preterm complications, neonatal encephalopathy, sepsis/ pneumonia, tetanus, diarrhoea, neonatal jaundice)	Live births in the population
		Neonatal morbidity case fatality rates (%)	Number of neonatal deaths from condition (any disorder in the neonate which occurs as a result of adverse events or treatments during the antepartum, intrapartum and early postpartum period. The main causes are pre-term birth, infection, asphyxia and congentital anomalies etc. Examples of conditions include anything from hemorrhagic or ischemic infarctions, cerebral palsy, respiratory distress sy…	Total number of cases (neonates with condition)
		Maternal Mortality Ratio (per 100,000)	Number of maternal deaths per year during pregnancy and childbirth or within 42 days of termination of pregnancy, irrespective of the duration and site of the pregnancy. Defined as a death from any cause related to or aggravated by pregnancy or its management (excluding accidental or incidental causes)	Live births in the population												https://dhsprogram.com/pubs/pdf/DHSQMP/DHS6_Module_Maternal_Mortality_6Aug2013_DHSQMP.pdf
		Institutional maternal mortality ratio (per 100,000)	Number of maternal deaths occurring during pregnancy and childbirth or within 42 days of termination of pregnancy, irrespective of the duration and site of the pregnancy during admission (in the defined time period). Defined as a death from any cause related to or aggravated by pregnancy or its management (excluding accidental or incidental causes)	Deliveries in facility												http://www.unfpa.org/sites/default/files/pub-pdf/obstetric_monitoring.pdf
		Direct obstetric case fatality rate (%)	Number of maternal deaths due to direct obstetric causes	Number of women treated for all direct obstetric complications at the same facility during the same period												http://www.unfpa.org/sites/default/files/pub-pdf/obstetric_monitoring.pdf
		Maternal morbidity incidence/ prevalence rates (%)	Number of cases of specific maternal morbidity (such as: severe post-partum haemorrhage, hypertensive disorders, maternal sepsis, complications after abortion)	Live births in the population
		Maternal morbidity case fatality rates (%)	Number of maternal deaths from condition (any health condition attributed to and/or aggravated by pregnancy and childbirth that has a negative impact on the woman's wellbeing (WHO). So, the major causes are the same as mortality, but examples of the conditions include anything and everything from anemia, loss of teeth, infertility, fistula, perineal trauma, dyspareunia, incontinence (urinary or f…	Total number of cases (mothers with condition)
		Stillbirth Rate (per 1,000)	Number of babies per year with no signs of life born weighing at least 1000 grams or after 28 weeks gestation (ICD10 also recommends the inclusion of fetal deaths ≥22 weeks or ≥500g).	Total births (live and stillborn)												http://www.unfpa.org/sites/default/files/pub-pdf/obstetric_monitoring.pdf
		Intrapartum Stillbirth Rate (per 1,000)	Number of babies with no signs of life born weighing at least 1000 grams or after 28 weeks gestation who were admitted during established labour with fetal heart sounds on auscultation (ICD10 also recommends the inclusion of fetal deaths ≥22 weeks or ≥500g).	Total births (live and stillborn) Or at facility level- all births at facility in the specified time period.												http://www.unfpa.org/sites/default/files/pub-pdf/obstetric_monitoring.pdf
		Intrapartum and very early neonatal death rate (%)	Number of intrapartum and very early deaths (<24 hours) in babies >=2.5kg	Total births ≥2.5 kg (live and stillborn) Or at facility level- total births ≥2.5 kg at facility in the specified time period												http://www.unfpa.org/sites/default/files/pub-pdf/obstetric_monitoring.pdf
		Low birth weight rate	Number of livebirths with birthweight <2.5kg	Live births in the population												http://dhsprogram.com/pubs/pdf/DHSQ7/DHS7_Womans_QRE_EN_12Oct2015_DHSQ7.pdf
		Preterm birth rate	Number of livebirths at <37 completed weeks of gestation	Live births in the population
																http://dhsprogram.com/pubs/pdf/DHSQ7/DHS7_Womans_QRE_EN_12Oct2015_DHSQ7.pdf
	Coverage	Demand for family planning satisfied (%)	Number of women with family planning demand who use modern methods	Total number of women in need of family planning												http://www.who.int/healthinfo/systems/SARA_Reference_Manual_Chapter3.pdf
		Coverage of antenatal care (four or more visits) (%)	Number of women aged 15−49 years with a live birth in a given time period who received antenatal care four or more times	Total number of women aged 15−49 years with a live birth in the same period												http://www.who.int/healthinfo/systems/SARA_Reference_Manual_Chapter3.pdf
		Coverage of Skilled attendant at delivery (%)	Number of births attended by skilled health personnel (doctors, nurses or midwives) trained in providing life-saving obstetric care, including giving the necessary supervision, care and advice to women during pregnancy, childbirth and the postpartum period, to conduct deliveries on their own, and to care for newborns	Live births in the population												http://www.unfpa.org/sites/default/files/pub-pdf/obstetric_monitoring.pdf
		Coverage of early postnatal visit for mothers and babies (%)	Number of women and babies who received postpartum care within two days of childbirth (A package of healthcare provided to women and their newborn either at the facility or during consultation at home. For women who deliver at a health facility, WHO recommendations support inpatient care for at least 24 hours, and/or provision of care as early as possible and at least within 24 hours for women an…	Total number of women age 15−49 years with a live birth in the specified time period												http://www.who.int/healthinfo/systems/SARA_Reference_Manual_Chapter3.pdf
		Coverage of thermal/newborn care (%)	Number of newborns who were dried immediately after birth, newborns placed skin to skin immediately after birth, newborns with delayed first bath after birth, newborns with nothing (harmful) applied to the cord.	Total births (live and stillborn) Or at facility level- all births at facility in the specified time period.												http://www.who.int/healthinfo/systems/SARA_Reference_Manual_Chapter3.pdf
		Coverage of exclusive breastfeeding (<6 months) (%)	Number of infants 0−5 months of age who are exclusively breastfed	Total number of infants 0−5 months of age surveyed												http://www.who.int/healthinfo/systems/SARA_Reference_Manual_Chapter3.pdf
		Coverage of early initiation of breastfeeding (%)	Number of newborns breastfed within 1 hour of birth	Number of live births in a specified time period
																http://www.who.int/healthinfo/systems/SARA_Reference_Manual_Chapter3.pdf
	Process	BENEFICIARIES who accessed products and / or services	Number of beneficiaries accessing products and/ or services	not applicable
		INTERMEDIARIES who accessed products and / or services	Number of intermediaries accessing products and/ or services	not applicable
		health facilities receiving intervention*	Number of health facilities receiving intervention	not applicable
		Innovative devices distributed*	Number of innovative devices distributed	not applicable
		Facilities with availability of soap and running water or alcohol rub*	Number of facilities with availability of soap and running water or alcohol rub	All facilities with maternity services												http://www.who.int/healthinfo/systems/SARA_Reference_Manual_Chapter3.pdf
		Health workers trained*	Number of health workers trained	not applicable
		Pregnant women/ mothers receiving intervention*	Number of pregnant women/ mothers receiving intervention	not applicable
		Jobs created in Canada as a result of the project	Number of Jobs created in Canada as a result of the project	not applicable
		# of Jobs created in high-income countries as a result of the project	Number of Jobs created in high-income countries as a result of the project	not applicable
		Jobs created in LMIC as a result of the project	Number of Jobs created in LMIC as a result of the project	not applicable
		Policies adopted through the project	Number of policies adopted through the project	not applicable
	Outputs	Innovative prototypes developed and successful, and/or refined	Number of innovative prototypes developed and successful, and/or refined as a direct result of SLAB grant	not applicable
		Innovative service delivery models developed and successful, and/or refined	Number of innovative service delivery models developed and successful, and/or refined as a direct result of SLAB grant	not applicable
		Innovative drug (re)formulations and drug delivery systems developed and successful, and/or refined	Number of innovative drug (re)formulations and drug delivery systems developed and successful, and/or refined as a direct result of SLAB grant	not applicable
		Curriculum changes recommended	Number of curriculum changes recommended as a direct result of SLAB grant	not applicable
		Policy recommendations developed	Number of policy recommendations developed as a direct result of SLAB grant	not applicable
		Patents filed (expected) / granted (achieved)	Number of patents filed (expected) / granted (achieved) as a direct result of SLAB grant	not applicable
		Public awareness outputs (videos, news releases, radio shows, etc.)	Number of public awareness outputs (videos, news releases, radio shows, etc.) as a direct result of SLAB grant	not applicable
		Analytical models developed	Number of analytical models developed as a direct result of SLAB grant	not applicable
		Papers (expected) / published (achieved)	Number of papers (expected) / published (achieved) as a direct result of SLAB grant	not applicable
		CAD$ - Funds leveraged	CAD$ - Funds leveraged as a direct result of SLAB grant	not applicable

## Sheet: Additional Information
	Example Tools & Support Materials
	To find the most recent estimates for your country: http://www.healthynewbornnetwork.org/page/newborn-numbers Impact: International Classification of Disease (v10, ICD-10). http://apps.who.int/classifications/icd10/browse/2015/en#/XVI Population-based Survey tools: Demographic and Health Survey (DHS) http://www.dhsprogram.com/ http://dhsprogram.com/pubs/pdf/DHSC1/Module_1_dhsc1.pdf http://dhsprog…
